# Supplementary material for: A Novel Intragenic Duplication in the HDAC8 Gene Underlying a Case of Cornelia de Lange Syndrome
Source: Genes (Basel). 2022 Aug 8;13(8):1413. doi: 10.3390/genes13081413 (PMC9408140; doi:10.3390/genes13081413)
Supplement: Supplementary file 1 [file genes-13-01413-s001.zip]

Archive with 1 entries (1 files):
- genes-1846460-supplementary.pdf
